# Supplementary material for: Incorporating Lymphovenous Anastomosis in Clinically Node-Positive Women Receiving Neoadjuvant Chemotherapy: A Shared Decision-Making Model and Nuanced Approached to the Axilla
Source: Curr Oncol. 2023 Apr 3;30(4):4041–51. doi: 10.3390/curroncol30040306 (PMC10137272; doi:10.3390/curroncol30040306)
Supplement: Supplementary file 1 [file curroncol-30-00306-s001.zip]

Archive with 1 entries (1 files):
- curroncol-2210984-supplementary.pdf
